# Supplementary material for: Investigation of genetic variants and causal biomarkers associated with brain aging
Source: Sci Rep. 2023 Jan 27;13:1526. doi: 10.1038/s41598-023-27903-x (PMC9883521; doi:10.1038/s41598-023-27903-x)
Supplement: Supplementary file 1 — Supplementary Information. [file 41598_2023_27903_MOESM1_ESM.zip]

Archive with 2 entries (2 files):
- Supplementary_Materials.pdf
- Supplementary_Tables.xlsx
